# Supplementary material for: Trichuris suis induces human non-classical patrolling monocytes via the mannose receptor and PKC: implications for multiple sclerosis
Source: Acta Neuropathol Commun. 2015 Jul 25;3:45. doi: 10.1186/s40478-015-0223-1 (PMC4513676; doi:10.1186/s40478-015-0223-1)
Supplement: Additional file 1: — Video 1 and 2 are live cell imaging movies that show monocyte motility under control (video 1) or TsSP conditions (video 2). [file 40478_2015_223_MOESM1_ESM.zip]

Archive with 2 entries (2 files):
- add1/ESM1.avi
- add1/ESM2.avi
